# Supplementary material for: Efficacy and safety of gut microbiota-based therapies in autoimmune and rheumatic diseases: a systematic review and meta-analysis of 80 randomized controlled trials
Source: BMC Med. 2024 Mar 13;22:110. doi: 10.1186/s12916-024-03303-4 (PMC10935932; doi:10.1186/s12916-024-03303-4)
Supplement: Supplementary file 3 — Additional file 3. The characteristics of the included studies. [file 12916_2024_3303_MOESM3_ESM.xlsx]

## Sheet: Sheet1
Table S2 The characteristics of the included studies
Disease	Study	Trial registration number	Country	Sample size		Intervention		Main outcomes	Age (years)		Duration
				Trial group	Control group	Trial group	Control group		Trial group	Control group
Celiac sprue	Primec et al. 2019 [41-43]	NCT02244047	Slovenia	20	19	Bifidobacterium breve BR03 (DSM 16604) 1*10^9 CFU + Bifidobacterium breve B632 (DSM 24706) 1*10^9 CFU	Placebo	Changes in gut flora	9.15 ± 4.35	10.53 ± 5.05	12 weeks
	Oscarsson et al. 2021 [44-45]	NCT03176095	Sweden	40	39	L. plantarum HEAL9 + L. paracasei 8700:2 1*10^9 CFU	Placebo	Changes in gut flora	3-7	3-6	24 weeks
	Francavilla et al. 2019 [46]	NCT01699191	Italy	54	55	Lactobacillus casei LMG 101/37 P-17504 5*10^9 CFU + Lactobacillus plantarum CECT 4528 5*10^9 CFU + Bifidobacterium animalis subsp. lactis Bi1 LMG P-17502 10*10^9 CFU + Bifidobacterium breve Bbr8 LMG P-17501 10*10^9 CFU + B. breve Bl10 LMG P-17500 10*10^9 CFU	Placebo	IBS Severity Scoring System (IBS-SSS), Gastrointestinal Symptom Rating Scale (GSRS), Bristol Stool Form Scale (BSFS), IBS Quality of Life Questionnaire (IBS-QOL), adverse events	18.8-62.2	19.3-63.4	8 weeks
	Smecuol et al. 2013 [47]	NCT01257620	Argentina	12	10	Bifidobacterium infantis natren life start strain super strain 1.2*10^10 CFU	Placebo	GSRS, adverse events	29-62	20-71	3 weeks
	Harnett et al. 2016 [48]	ACTRN12610000630011	Australian	21	21	Streptococcus thermophilus, Bifidobacterium breve, Bifidobacterium longum, Bifidobacterium infantis, Lactobacillus acidophilus, Lactobacillus plantarum, Lactobacillus paracasei, Lactobacillus delbrueckii subsp. bulgaricus 4.5*10^12 CFU	Placebo	Changes in gut flora, adverse events	47.1 ±16.06	47.5 ±12.87	12 weeks
	Olivares et al. 2014 [49]	-	Spain	17	16	B. longum CECT 1*10^9 CFU	Placebo	Changes in gut flora, adverse events	6.8 ±4.8	8.5 ±3.7	12 weeks
	Smecuol et al. 2020 [50]	NCT03271138	Argentina	5	7	Bifidobacterium infantis natren life start strain super strain 1.2*10^10 CFU	Placebo	Changes in gut flora, adverse events	43-57		3 weeks
SLE and LN	Huang et al. 2022 [51]	-	China	47	46	Bifidobacterium, Lactobacillus acidophilus and Enterococcus faecalis≥4.5×10^6CFU; Bacillus cereus≥4.5×10^5CFU + Conventional treatment	Conventional treatment	SLEDAI, IgG, adverse events	34.4±8.8	33.6±6.6	24 weeks
	Yuan et al. 2021 [52]	-	China	40	40	Bifidobacterium, Lactobacillus and Streptococcus thermophilus ≥4×10^7CFU +Prednisone + Hydroxychloroquine	Prednisone + Hydroxychloroquine	SLEDAI, IgG, adverse events	36.92±7.85	37.12±8.65	12 weeks
	Zheng 2022 [53]	-	China	45	45	Bifidobacterium, Lactobacillus and Streptococcus thermophilus ≥4×10^7CFU+Prednisolone	Prednisolone	SLEDAI, Complement C3, IgG	33.19±6.64		12 weeks
	Fu et al. 2019 [54]	-	China	40	40	Bifidobacterium, Lactobacillus and Streptococcus thermophilus ≥4×10^7CFU+Prednisone + Hydroxychloroquine	Prednisone + Hydroxychloroquine	SLEDAI, Complement C3, IgG	33.89±6.62	31.67±7.05	12 weeks
RA	Wang et al. 2019 [55]	-	China	40	40	Bifidobacterium, Lactobacillus acidophilus and Enterococcus faecalis≥4.5×10^6CFU; Bacillus cereus≥4.5×10^5CFU+Maltodextrin	Maltodextrin	Number of tender joints, Number of swollen joint	44.59 ±5.09	44.62±5.11	24 weeks
	Alipour et al. 2014 [56-58]	IRCT201206234105N9	Iran	24	22	Lactobacillus casei 1*10^8 CFU	Placebo	DAS28, Number of tender joints, Number of swollen joint, adverse events	41.14 ±12.65	44.29 ± 9.77	8 weeks
	Gao et al. 2017 [59]	-	China	50	50	Bifidobacterium, Lactobacillus acidophilus and Enterococcus faecalis≥4.5×10^6CFU; Bacillus cereus≥4.5×10^5CFU + Loxoprofen sodium 60 mg T.i.d + methotrexate 10 mg once a week, leflunomide 10 mg Q.d.	Loxoprofen sodium 60 mg T.i.d + methotrexate 10 mg once a week, leflunomide 10 mg Q.d.	DAS28, Number of tender joints, Number of swollen joint, adverse events	43.88±7.34	44.50±7.55	12 weeks
	Mandel et al. 2010 [60]	ACTRN12609000435280	the U.S.A.	22	22	Bacillus coagulans GBI-30, 6086 2*10^8 CFU	Placebo	Number of tender joints, Number of swollen joint, adverse events	36-82		2 weeks
	Pineda Mde et al. 2011 [61]	Not provide	Canada	15	14	L. rhamnosus GR-1 4*10^8 CFU+ L. reuteri RC-1 4*10^8 CFU	Placebo	DAS28, Number of tender joints, Number of swollen joint, adverse events	63.8 ±7.5	59.1 ±9.1	12 weeks
	Zamani et al. 2016 [62]	IRCT201511015623N58	Iran	30	30	Lactobacillus acidophilus 2*10^9 CFU + Lactobacillus casei 2*10^9 CFU + Bifidobacterium bifidum 2*10^9 CFU	Placebo	DAS28, Number of tender joints, Number of swollen joint	52.2±12.2	50.6±13.1	8 weeks
	Hatakka et al. 2003 [63]	-	Finland	8	13	Lactobacillus GG 1*10^10 CFU	Placebo	Number of tender joints, Number of swollen joint	50±10	53±7	12 months
	Vadell et al. 2020 [64]	NCT02941055	Sweden	26	24	Anti-inflammatory foods (including Lactobacillus plantarum 299v)	General dietary intake in Sweden (without probiotics)	DAS28, Number of tender joints, Number of swollen joint, adverse events	61 ± 12		10 weeks
	Cannarella et al. 2021 [65]	-	Brazil	21	21	Lactobacillus acidophilus La-14 2*10^9 CFU + Lactobacillus casei Lc-11 2*10^9 CFU + Lactococcus lactis Ll-23 2*10^9 CFU + Bifidobacterium lactis Bl-04 2*10^9 CFU + B. bifidum Bb-06 + maltodextrin	Placebo + maltodextrin	DAS28	48-64	49-68	8 weeks
	Esmaeili et al. 2020 [66]	IRCT20121216011763N37	Iran	186		Lactobacillus acidophilus 2*10^9 CFU + Lactobacillus bulgaricus 2*10^9 CFU + Lactobacillus casei 2*10^9 CFU + Lactobacillus rhamnosus 2*10^9 CFU + Bifidobacterium breve 2*10^9 CFU + Bifidobacterium longum 2*10^9 CFU + Streptococcus thermophiles 2*10^9 CFU + Methotrexate 15-20 mg + Prednisolone 0-2.5 mg	Placebo + Methotrexate 15-20 mg + Prednisolone 0-2.5 mg	DAS28, Number of tender joints, Number of swollen joint	17-85		12 weeks
	Zamani et al. 2017 [67]	IRCT201611165623N94	Iran	27	27	Lactobacillus acidophilus 2*10^9 CFU + Lactobacillus casei 2*10^9 CFU + Bifidobacterium bifidum 2*10^9 CFU	Placebo	DAS28	49.5±12.9	49.3±11.0	8 weeks
JIA	Shukla et al. 2016 [68]	CTRI/2012/08/002871	India	22	20	Probiotics 1.125*10^11 CFU	Placebo	Efficacy indicators	15 ± 2.5		12 weeks
	Malin et al. 1997 [69]	-	Finland	10	20	Lactobacillus GG 2*10^10 CFU	Colostrum or Immune colostrum	Efficacy indicators	1-15		2 weeks
Spondyloarthritis	Jenks et al. 2010 [70]	-	New Zealand	32	31	Streptococcus salivarius K12 1.6*10^8 CFU + Bifidobacterium lactis LAFTI B94 6.4*10^8 CFU + Lactobacillus acidophilus LAFTI L10 6.4*10^8 CFU	Placebo	Efficacy indicators, adverse events	45.5 ± 15	41.1 ± 10	12 weeks
	Brophy et al. 2008 [71]	ISRCTN36133252	the U.K.	69	65	Lactobacillus salivarius (CUL61) 6.25*10^9 CFU + Lactobacilllus paracasei (CUL08) 1.25*10^9 CFU + Bifidobacterium infantis (CUL34) 1.25*10^9 CFU + Bifidobacterium bifidum (CUL20) 1.25*10^9 CFU	Placebo	Efficacy indicators, adverse events	44.8 ± 12.1	42.7 ± 12.7	12 weeks
Psoriasis	Lu 2017 [72]	-	China	25	25	Bifidobacterium, Lactobacillus acidophilus and Enterococcus faecalis≥2×10^6CFU; Bacillus cereus≥2×10^5CFU+Oral Acitretin 10mg Tid	Oral Acitretin 10mg Tid	PASI score	51.3 ± 5.6	52.2 ± 5.9	12 weeks
	Moludi et al. 2021 [73]	IRCT20180712040438N2	Iran	25	25	Lactobacillus acidophilus 3.6*10^9 CFU + Bifidobacterium bifidum 3.6*10^9 CFU + Bifidobacterium lactis 3.6*10^9 CFU + Bifidobacterium langum 3.6*10^9 CFU	Placebo + maltodextrin	PASI score, CRP, TNF-α and IL-6, adverse events	42.70 ± 9.10	43.10 ± 7.80	8 weeks
	Groeger et al. 2013 [74]	-	Ireland	12	14	Bifidobacterium infantis 35264	Oral placebo (maltodextran)	CRP, TNF-α and IL-6	-	-	8 weeks
	Navarro-López et al. 2019 [75]	NCT02576197	Spanish	45	43	Bifidobacterium longum CECT 7347, B. lactis CECT 8145 and Lactobacillus rhamnosus CECT 8361 + Topical corticosteroid betamethasone in combination with calcipotriol	Oral placebo (maltodextrin)+Topical corticosteroid betamethasone in combination with calcipotriol	PASI score, adverse events	41.57 ± 13.23	43.09 ± 10.32	12 weeks
	Akbarzadeh et al. 2021 [76]	IRCT20120215009014N323	Iran	32	32	Lactobacillus casei, Lactobacillus acidophilus, Lactobacillus rhamnosus, Lactobacillus bulgaricus, Bifidobacterium breve, Bifidobacterium longum, Streptococcus thermophiles 1*10^9 CFU	Placebo	Serum Electrolytes and Trace Elements	18-60		12 weeks
Fibromyalgia syndrome	Roman et al. 2018 [77-78]	NCT02642289	Spain	16	15	Lactobacillus Rhamnosus GG, Casei, Acidophilus, and Bifidobacterium Bifidus 2.4*10^7 CFU	Placebo	VAS, Fibromyalgia Impact Questionnaire (FIQ)	55.00 ± 8.37	50.27 ± 7.86	4 weeks
	Calandre et al. 2021 [79]	NCT04256785	Spain	54	56	Streptococcus thermophilus BT01, B. breve BB02, B. animalis subsp. lactis BL03 and B. animalis subsp. lactis BI04, L. acidophilus BA05, L. plantarum BP06, L. paracasei BP07, L. helveticus BD08 4.5*10^11 CFU	Placebo	VAS, FIQ, Adverse events	56 ± 7.5	55.5 ± 8.6	12 weeks
	Rao et al. 2009 [80]	-	Spain	19	16	Lactobacillus casei strain Shirota 2.4*10^10 CFU	Placebo	Beck Depression Inventory (BDI) and Beck Anxiety Inventory (BAI)	18-65		8 weeks
PSS	Kamal et al. 2020 [81]	NCT03840538	Egypt	16	16	Lactobacillus acidophilus, Lactobacillus bulgaricus, Bifidobacterium bifidum, Streptococcus thermophilus 4*10^9 CFU	Placebo	Efficacy indicators	43.2± 12.16	43.5±6.7	5 weeks
MS	Kouchaki et al. 2017 [82]	IRCT201511015623N59	Iran	30	30	Lactobacillus acidophilus, Lactobacillus casei, Bifidobacterium bifidum and Lactobacillus fermentum (each 2*10^9 CFU/g)	Placebo	EDSS, CRP	34.4 ± 9.2	33.8 ± 8.9	12 weeks
	Salami et al. 2019 [83]	IRCT2017082234497N2	Iran	24	24	Bifidobacterium infantis, Bifidobacterium lactis, Lactobacillus reuteri, Lactobacillus casei, Lactobacillus plantarum and Lactobacillus fermentum (each 2 × 109 CFU/d)	Placebo	EDSS, CRP	34.79 ± 1.06	36.54 ± 1.44	16 weeks
	Rahimlou et al. 2022 [84]	Not known	Iran	32	33	Bacillus subtilis PXN 21, Bifidobacterium bifidum PXN 23, Bifidobacterium breve PXN 25, Bifidobacterium infantis PXN 27, Bifidobacterium longum PXN 30, Lactobacillus acidophilus PXN 35, Lactobacillus delbrueckii ssp. bulgaricus PXN 39, Lactobacillus casei PXN 37, Lactobacillus plantarum PXN 47, Lactobacillus rhamnosus PXN 54, Lactobacillus helveticus PXN 45, Lactobacillus salivarius PXN 57, Lacto…	Placebo	EDSS, adverse events	42.15 ± 11.98	39.9 ± 8.76	12 weeks
	Tamtaji et al. 2017 [85]	IRCT201609185623N88	Iran	20	20	Lactobacillus acidophilus, Lactobacillus casei, Bifidobacterium bifidum, and Lactobacillus fermentum 2 *10^9 CFU/g	Placebo	Inflammatory markers	32.8 ± 9.2	34.9 ± 8.9	12 weeks
Systemic sclerosis	Low et al. 2019 [86]	NCT01804959	Singapore	19	21	L. paracasei DSM 24,733, L. plantarum DSM 24,730, L. acidophilus DSM 24,735, and L. delbrueckii subsp. bulgaricus DSM 24,734, B.longum DSM 24,736, B. breve DSM 24,732, and B. infantis DSM 24,737, S. thermophilus DSM 24,731 1.8*10^13 CFU	Placebo	Total GIT, HAQ-DI	51.42 ± 13.70	50.71 ± 7.92	8 weeks
	Marighela et al. 2019 [87]	NCT02302352	Brazil	37	36	Lactobacillus paracasei 1*10^9 CFU + Lactobacillus rhamnosus 1*10^9 CFU + Lactobacillus acidophillus 1*10^9 CFU + Bifidobacterium lactis 1*10^9 CFU	Placebo	Total GIT, HAQ-DI, adverse events	46.7 ± 13.1	47.1 ± 11.9	8 weeks
	García-Collinot et al. 2020 [88]	NCT03692299	Mexico	a: 13 ;b: 14	13	a: Metronidazole + S. boulardii; b: S. boulardii	Metronidazole	Gastrointestinal symptoms, Adverse events	a: 51±7; b: 49±11	50± 6	8 weeks
T1DM	Kumar et al. 2021 [89]	CTRI/2017/06/008725	India	45	45	L paracasei DSM 24733, L plantarum DSM 24730, L acidophilus DSM 24735, and L delbrueckii subsp. bulgaricus DSM 24734, B longum DSM 24736, B infantis DSM 24737, B breve DSM 24732, and Streptococcus thermophilus DSM 24731 1.125*10^13 CFU	Placebo	HbA1c, C-peptide, Total insulin requirement, adverse events	Mean: 7.92	Mean: 9.10	12 weeks
	Wang et al. 2022 [90]	NCT03880760	Taiwan, China	27	29	Lactobacillus spp. + Bifidobacterium spp	Placebo	HbA1c	14.1 ± 5.1	14.3 ± 4.6	24 weeks
	Groele et al. 2021 [91]	NCT03032354	Poland	43	44	L. rhamnosus GG 1*10^9 CFU + B. lactis Bb12 1*10^9 CFU	Placebo	HbA1c, C-peptide, Total insulin requirement, adverse events	12.31±2.13	13.17±2.59	48 weeks
	Zare Javid et al. 2020 [92]	IRCT20180310039020N1	Iran	22	22	Lactobacillus sporogenesis GBI-30 1*10^9 CFU	Placebo	HbA1c	10.36 ± 2.53	10.04 ± 2.08	8 weeks
OLP	Keller and Kragelund 2018 [93-94]	NCT01743690	Denmark	9	13	L. reuteri (DSM 17938 and ATCC PTA 5289)	Placebo	OLP severity score	41-79	27-77	16 weeks
	Li et al. 2020 [95]	-	China	20	20	S. salivarius K12 lozenge	0.1% triamcinolone acetonide dental paste	OLP severity score, adverse events	56± 15.1	55±12.4	4 weeks
Crohn's disease	Yılmaz et al. 2019 [96]	-	Turkey	15	10	Lactobacillus bacteria 2*10^10 CFU	Placebo	ESR, CRP	19-68	29-76	4 weeks
	Schultz et al. 2004 [97]	-	Germany	5	6	Lactobacillus GG 2*10^9 CFU	Placebo	CDAI	-	-	24 weeks
	Steed et al. 2010 [98]	NCT00305409	the U.K.	13	11	Lactobacillus johnsonii LA1 2*10^11 CFU	Placebo	CDAI, CRP	33-71	20-78	24 weeks
Ulcerative colitis	Luo et al. 2020 [99]	-	China	47	46	Clostridium butyricum≥1.89×10^7 CFU+Mesalamine	Mesalamine	ESR, CRP, ineffective rate, adverse events	37.4 ±5.97	38.15±6.26	24 weeks
	Ma et al. 2020 [100]	-	China	78	38	a: Oral probiotic (Bifidobacterium longum≥4.5×10^7 CFU, Lactobacillus bulgaricus and Streptococcus thermophilus≥4.5×10^6 CFU) + mesalazine; b: Intestinal flora transplantation + mesalazine	Metronidazole + Mesalazine	Endoscopy Score, ESR, CRP, ineffective rate, adverse events	a: 36. 84±8. 62; b: 36. 54±8. 25	35. 62±8. 76	6 weeks
	Xu et al. 2018 [101]	-	China	75	75	Bifidobacterium ≥1.68×10^8CFU, Lactobacillus ≥1.68×10^7CFU, Streptococcus thermophilus ≥1.68×10^7CFU + Mesalamine	Mesalamine	Ineffective rate	49.67±0.37	50.37±0.35	4 weeks
	Jiang et al. 2018 [102]	-	China	30	30	Bifidobacterium ≥8.4×10^7CFU, Lactobacillus ≥8.4×10^6CFU, Streptococcus thermophilus ≥8.4×10^6CFU + Mesalamine	Mesalamine	Endoscopy Score, Relapse rate, CRP, ineffective rate, adverse events	36.7±6.4	37.1±6.2	8 weeks
	Shi et al. 2011 [103]	-	China	30	30	Bifidobacterium ≥1.26×10^8CFU, Lactobacillus ≥1.26×10^7CFU, Streptococcus thermophilus ≥1.26×10^7CFU + Mesalamine	Mesalamine	Endoscopy Score, adverse events	51.57±14.64	46.80±10.99	8 weeks
	Chen et al. 2017 [104]	-	China	34	34	Enterococcus faecium 2.8×10^9 CFU and Bacillus subtilis 3.0×10^8 CFU+Mesalamine	Mesalamine	Ineffective rate, Disease activity, adverse events	35.4± 11.7	36.5± 9.8	8 weeks
	Chen et al. 2016 [105]	-	China	64	64	Bifidobacterium ≥1.26×10^8CFU, Lactobacillus ≥1.26×10^7CFU, Streptococcus thermophilus ≥1.26×10^7CFU +Mesalamine	Mesalamine	Ineffective rate, adverse events	31.23 ± 4.86	31.74 ± 5.26	8 weeks
	Wang et al. 2016 [106]	-	China	30	30	Clostridium butyricum≥3.78×10^7 CFU+Sulfasalazine	Sulfasalazine	Ineffective rate	47.6 ± 8.1	47.7 ± 8.0	8 weeks
	Xu et al. 2016 [107]	-	China	31	31	Saccharomyces boulardii≥1.3×10^9CFU+Mesalamine	Mesalamine	Endoscopy Score, adverse events	23-52		8 weeks
	Pang et al. 2016 [108]	-	China	22	22	Lactobacillus casei strain Shirota ≥ 3×10^11+ Mesalamine	Mesalamine	ESR, CRP, ineffective rate, adverse events	43.5 ± 9.6	44.5 ± 8.3	24 weeks
	Chen et al. 2015 [109]	-	China	26	26	Enterococcus faecium 2.8×10^9 CFU and Bacillus subtilis 3.0×10^8 CFU + Sulfasalazine	Sulfasalazine	Ineffective rate, Disease activity	34.9±12.1	35.4±11.4	8 weeks
	Liu et al. 2013 [110]	-	China	36	36	Bifidobacterium ≥1.26×10^8CFU, Lactobacillus ≥1.26×10^7CFU, Streptococcus thermophilus ≥1.26×10^7CFU +Mesalamine	Mesalamine	Endoscopy Score, Disease activity, adverse events	49.36±2.62	52.28±2.53	8 weeks
	Cao et al. 2012 [111]	-	China	13	13	Bifidobacterium ≥1.26×10^8CFU, Lactobacillus ≥1.26×10^7CFU, Streptococcus thermophilus ≥1.26×10^7CFU +Mesalamine	Mesalamine	Endoscopy Score, Disease activity, adverse events	21-66		8 weeks
	Zhou et al. 2010 [112]	-	China	44	42	Bifidobacterium, Lactobacillus acidophilus and Enterococcus faecalis≥4.5×10^6CFU; Bacillus cereus≥4.5×10^5CFU + Sulfasalazine	Sulfasalazine	Ineffective rate, adverse events	40. 6 ± 8. 9	42. 5 ± 9. 6	8 weeks
	Kato et al. 2004 [113]	-	Japan	10	10	Bifidobacterium breve, Bifidobacterium bifidum, Lactobacillus acidophillus strain 1*10^10 CFU + 5-Aminosalicylic acid or sulfasalazine	Placebo + 5-Aminosalicylic acid or sulfasalazine	Disease activity, Adverse events	Mean: 30.2	Mean: 33.7	12 weeks
	Li et al. 2013 [114]	-	China	40	20	a: Bifidobacterium longum≥4.0×10^7 CFU, Lactobacillus bulgaricus and Streptococcus thermophilus≥4.0×10^6 CFU; b: Bifidobacterium longum≥4.0×10^7 CFU, Lactobacillus bulgaricus and Streptococcus thermophilus≥4.0×10^6 CFU + Olsalazine	Olsalazine	Endoscopy Score	a: 39 ± 6; b: 42 ± 8	36 ± 7	96 weeks
	Matthes et al. 2010 [115]	DRK00000234	Germany	70	20	non-pathogenic Escherichia coli strain Nissle 1917 enema (a: 40 mL; b: 20 mL; c: 10 mL)	Placebo	Adverse events	a:40.5 ± 14.3; b:42.3 ± 12.0; c: 37.5 ± 9.0	47.4 ± 13.8	8 weeks
	Miele et al. 2009 [116]	-	Italy	14	15	Lactobacillus, Bi dobacterium, Enterococcus, Saccharomyces	Placebo	Ineffective rate, adverse events	18-70		48 weeks
	Zocco et al. 2006 [117]	-	Italy	127	60	a: Lactobacillus GG 18×10^9 CFU; b: Lactobacillus GG 18×10^9 CFU + Mesalazine	Mesalazine	Disease activity, Relapse rate	a: 34 ± 6; b: 33 ± 7	33 ± 4	48 weeks
	Rembacken et al. 1999 [118]	-	the U.K.	57		non-pathogenic E coli 2.5×10^10 CFU + Mesalazine	Mesalazine	Adverse events	30-60	30-49	48 weeks
	Sánchez-Morales et al. 2019 [119]	-	México	17	17	Lactobacillus plantarum, Lactobacillus acidophilus, Lactobacillus rhamnosus, Lactobacillus bifidus,Lactobacillus casei, Bifidobacterium infantis 2×10^7 CFU + Mesalazine	Mesalazine	Disease activity, Adverse events	42.6±11.8	53.6±10.3	12 weeks
	Sood et al. 2009 [120]	UTRN 082813953-29052008152129 and CTRI/2008/091/000076	India	77	70	4 strains of Lactobacillus (L paracasei, L plantarum, L acidophilus, and L delbrueckii subspecies bulgaricus), 3 strains of Bifidobacteria (B longum, B breve, and B infantis), and 1 strain of Streptococcus thermophilus 3.6×10^13 CFU	Placebo	Ineffective rate, Disease activity, adverse events	39.8 ± 13	38.3 ± 12.5	12 weeks
	Tamaki et al. 2015 [121]	-	Japan	28	28	Freeze-dried viable BB536 2-3×10^11 CFU	Placebo	Endoscopy Score, Disease activity, adverse events	44.9 ± 14.5	45.5 ± 13.8	8 weeks
	Tursi et al. 2010 [122]	-	Italy	65	66	4 strains of Lactobacillus (L paracasei, L plantarum, L acidophilus, and L delbrueckii subspecies bulgaricus), 3 strains of Bifidobacteria (B longum, B breve, and B infantis), and 1 strain of Streptococcus thermophilus 3.6×10^13 CFU	Placebo	Endoscopy Score, Disease activity, adverse events	47.7±14.1	46.4±14.4	8 weeks
	Kruis et al. 1997 [123]	-	Germany	50	53	non-pathogenic Escherichia coli strain Nissle 1917	Mesalazine	Disease activity, Adverse events	20-88	19-78	12 weeks
	Kruis et al. 2004 [124]	-	Germany	110	112	non-pathogenic Escherichia coli strain Nissle 1917	Mesalazine	Relapse rate, Disease activity, adverse events	19-69	19-82	48 weeks
	Matsuoka et al. 2018 [125]	UMIN000007593	Japan	97	95	Bifidobacterium breve strain Yakult 1×10^11 CFU + Lactobacillus acidophilus 1×10^10 CFU	Placebo	Disease activity, Adverse events	20-70	20-66	48 weeks
	Wildt et al. 2011 [126]	NCT00268164	Denmark	20	12	L. acidophilus strain LA-5 + B. animalis subsp. lactis strain BB-12 1.5×10^11 CFU	Placebo	Relapse rate, adverse events	23-68	25-67	52 weeks
	Yoshimatsu et al. 2015 [127]	-	Japan	23	23	Bio-Three tablets [include 2 mg of lactomin (Streptococcus faecalis T-110), 10 mg of Clostridium (Clostridium butyricum TO-A), and 10 mg of Bacillus (Bacillus mesentericus TO-A)]	Placebo	Relapse rate, adverse events	44.8 ± 13.8	42.9 ± 15.9	48 weeks
